# Supplementary material for: Genomic analysis of the carboxylesterase family in the salmon louse (Lepeophtheirus salmonis)
Source: Comp Biochem Physiol C Toxicol Pharmacol. 2021 Oct;248:109095. doi: 10.1016/j.cbpc.2021.109095 (PMC8387733; doi:10.1016/j.cbpc.2021.109095)
Supplement: Table S6 — Cycle threshold (Ct) values and estimated relative copy numbers of the three most stable reference genes (ribosomal subunit 40S, 40S; ribosomal subunit 60S, 60S; elongation factor 1-alpha, efa) and ten carboxylesterase (CaE) transcripts in L. salmonis. [file mmc2.xlsx]

## Sheet: Sheet1
Table S6 Cycle threshold (Ct) values and estimated relative copy numbers of the three most stable reference genes (ribosomal subunit 40S, 40S; ribosomal subunit 60S, 60S; elongation factor 1-alpha, efa) and ten carboxylesterase (CaE) transcripts in L. salmoni.
				Average_Ct_value	Average_Ct_value	Average_Ct_value	Average_Relative_copy_number	Average_Relative_copy_number	Average_Relative_copy_number	Average_Ct_value	Average_Relative_copy_number	Average_Ct_value	Average_Relative_copy_number	Average_Ct_value	Average_Relative_copy_number	Average_Ct_value	Average_Relative_copy_number	Average_Ct_value	Average_Relative_copy_number	Average_Ct_value	Average_Relative_copy_number	Average_Ct_value	Average_Relative_copy_number	Average_Ct_value	Average_Relative_copy_number	Average_Ct_value	Average_Relative_copy_number	Average_Ct_value	Average_Relative_copy_number
Treatment	Sex	Drug	Dose	40s	60s	efa	40s	60s	efa	HACA01002875.1	HACA01002875.1	HACA01023258.1	HACA01023258.1	HACA01030908.1	HACA01030908.1	HACA01028197.1	HACA01028197.1	HACA01016812.1	HACA01016812.1	HACA01024270.1	HACA01024270.1	HACA01010127.1	HACA01010127.1	HACA01001173.1	HACA01001173.1	HACA01028341.1	HACA01028341.1	HACA01008519.1	HACA01008519.1
IoA-00	Female	PEG300	0	17.44	18.63	16.6	60.5647	63.1956	65.9505	24.63	15.6755	23.385	16.0443	20.16	48.1664	20.895	45.4108	21.07	38.3954	20.445	50.4152	28.62	9.90423	19.36	50.576	26.29	42.5447	22.485	39.0347
IoA-00	Female	PEG300	0	17.94	18.71	16.835	43.3489	59.8468	56.3303	25.14	11.4505	23.38	16.1479	20.38	41.6081	22.38	16.4489	22.285	17.4984	20.575	46.306	28.475	10.8891	19.745	39.104	26.155	46.8002	23.19	24.6076
IoA-00	Female	PEG300	0	17.57	18.84	16.7	55.5311	55.178	61.6932	25.435	9.59226	23.09	19.4449	19.905	56.5483	22.835	12.0604	22.62	14.1033	20.44	50.5578	28.45	11.2696	19.33	51.501	25.925	55.2066	22.585	36.6034
IoA-00	Female	PEG300	0	17.395	18.825	16.57	62.3906	55.3338	67.17	26.25	5.79235	23.515	14.7075	18.875	108.541	22.035	20.8525	22.025	20.7021	20.73	41.7946	28.015	14.8802	19.85	36.5234	26.63	33.7628	23.29	23.0888
IoA-00	Female	PEG300	0	17.725	18.9	16.815	50.0812	52.5293	57.0829	25.46	9.40932	23.61	13.8041	19.52	72.0851	21.55	28.9595	21.91	22.42	20.54	47.3639	29.03	7.49535	19.655	41.5105	25.915	55.4484	22.42	40.7227
IoA-00	Female	PEG300	0	17.35	18.545	16.61	64.4061	67.0384	65.4898	25.12	11.5923	23.055	19.9113	19.09	94.4806	21.25	35.5055	21.385	31.3216	20.095	63.4629	27.835	16.8276	19.56	44.4305	26.025	51.3265	22.255	45.3645
IoA-00	Male	PEG300	0	18.575	19.84	17.975	28.3176	27.5751	26.4684	24.575	16.2148	21.47	56.4499	22.085	14.3027	21.05	40.6881	21.075	38.3957	20.605	45.3626	28.565	10.2475	20.43	24.8403	26.49	36.9721	22.805	31.6243
IoA-00	Male	PEG300	0	18.585	19.615	18.05	28.1274	32.1785	25.1611	25.04	12.2007	21.44	57.5888	22.305	12.4537	20.13	76.1636	20.125	70.7936	20.49	48.9548	26.135	52.3334	19.67	41.1028	26.56	35.1605	22.685	34.2129
IoA-00	Male	PEG300	0	18.755	20.11	18.045	25.1258	22.9155	25.2371	24.795	14.1844	22.04	38.7768	22.875	8.73589	21.05	40.6881	21.2	35.299	21.115	32.4651	28.135	13.681	20.03	32.3722	27.31	20.7864	22.875	30.2895
IoA-00	Male	PEG300	0	18.785	19.615	17.72	24.8826	32.1709	31.3537	23.915	24.3933	21.415	58.5062	22.21	13.2016	20.345	65.8191	20.435	57.8976	20.77	40.8147	28.05	14.53	20.16	29.7144	26.855	28.6558	22.955	28.6668
IoA-00	Male	PEG300	0	18.96	19.81	18.09	21.9075	28.1776	24.5128	21.92	83.1606	21.84	44.3916	24.58	2.9596	20.22	71.7855	20.56	53.4163	21.13	32.163	28.2	13.1467	20.095	31.0133	26.26	43.4818	23.475	20.3944
IoA-00	Male	PEG300	0	18.485	19.85	17.82	30.1488	27.4363	29.302	24.41	17.9818	21.295	63.3314	20.625	36.1756	21.94	22.1919	21.74	24.9112	20.19	59.7411	27.385	23.0212	20.115	30.6044	27.01	25.748	22.89	30.3108
IoA-00	Female	DTM	0.05	17.77	18.595	16.875	48.6221	64.8259	54.8548	25.32	10.2524	22.995	20.7372	19.74	62.7601	21.52	29.639	21.65	29.3805	20.22	58.3971	28.25	12.6771	19.41	48.877	25.465	76.8421	22.59	36.4128
IoA-00	Female	DTM	0.05	17.375	18.6	16.56	63.2399	64.5007	67.6053	24.825	13.9201	22.85	22.8694	17.935	196.067	21.265	35.2182	21.485	29.3598	21.235	30.0333	28.605	9.97598	19.73	39.5167	27.385	19.6312	22.75	32.7853
IoA-00	Female	DTM	0.05	17.49	18.495	16.335	58.5595	69.3069	78.6803	25.24	10.8013	23.205	18.0208	18.38	147.97	21.805	24.3388	21.935	21.9622	20.89	37.7436	29.13	7.13031	19.84	36.7181	26.595	34.3347	23.3	23.0516
IoA-00	Female	DTM	0.05	17.58	18.575	16.6	55.1174	65.6403	65.8461	26.555	4.81344	23.08	19.5665	18.915	105.698	22.21	18.4621	22.05	20.3716	20.515	48.1214	28.67	9.54117	20.025	32.4821	26.475	37.3513	22.995	27.9244
IoA-00	Female	DTM	0.05	17.855	18.65	16.97	45.9076	62.4159	51.5418	24.45	17.687	23.55	14.3848	19.3	83.0361	21.32	33.8804	21.47	29.6521	20.2	59.2129	27.94	15.6341	19.465	47.163	27.08	24.3994	21.735	64.439
IoA-00	Female	DTM	0.05	17.56	18.24	16.48	56.221	82.5482	71.3665	24.16	20.9358	23.14	18.812	19.94	55.267	21.07	40.1375	21.2	35.3049	20.335	54.1528	28.5	10.7486	19.11	59.6287	25.86	57.9654	21.86	58.7802
IoA-00	Male	DTM	0.05	18.465	19.2	17.62	30.4799	42.8008	33.5822	22.845	47.0769	21.795	45.9737	22.805	9.10138	19.59	110.007	20.155	69.4941	20.55	47.0542	27.965	15.3404	19.255	54.1793	26.975	26.4254	21.845	59.4001
IoA-00	Male	DTM	0.05	18.265	18.965	17.305	34.8617	50.2245	41.3177	23.575	30.0732	20.3	121.885	23.145	7.324	19.515	115.774	20.34	61.7816	20.715	42.2063	27.01	29.7939	19.285	53.0763	25.14	95.9104	22.84	30.911
IoA-00	Male	DTM	0.05	18.435	19.16	17.665	31.0996	44.0058	32.6453	24.07	22.1273	20.23	127.56	22.03	14.7864	20.505	59.1618	20.745	47.3826	20.165	60.5416	27.62	19.4328	19.93	34.5985	25.645	67.1887	22.855	30.6065
IoA-00	Male	DTM	0.05	18.375	18.595	17.505	32.3943	64.7164	36.1985	22.215	69.3547	20.895	83.2635	23.34	6.47197	20.54	57.5964	20.955	41.5413	21.065	33.5765	27.745	17.7651	18.995	64.4779	25.66	66.3891	22.745	33.0852
IoA-00	Male	DTM	0.05	18.375	18.95	17.675	32.403	50.9124	32.2801	23.135	39.3524	21.385	59.6646	23.535	5.72185	19.98	84.4989	20.27	64.5784	21.065	33.7196	27.965	15.4095	19.28	53.2489	26.135	47.5963	21.875	58.4681
IoA-00	Male	DTM	0.05	18.38	18.945	17.595	32.2823	51.4686	34.049	23.74	27.163	21.235	65.8613	23.445	6.05756	19.565	111.949	20.29	63.6086	20.69	43.0351	27.98	15.1634	19.15	58.0808	25.92	55.4167	22.015	53.2483
IoA-00	Female	EMB	25	17.44	18.4	16.535	60.5797	73.9704	68.7653	23.405	33.4053	23.3	16.971	20.2	46.9821	21.08	39.9103	21.235	34.517	20.145	61.349	27.59	19.7748	19.135	58.6312	26.83	29.2881	21.545	72.4785
IoA-00	Female	EMB	25	17.385	18.27	16.675	62.8293	81.0147	62.6648	24.1	21.7553	23.13	18.9362	20.06	51.2468	20.54	57.6993	20.595	52.2821	20.48	49.3066	28.36	11.7506	18.95	66.2713	25.94	54.7414	22.285	44.6279
IoA-00	Female	EMB	25	17.35	18.435	16.16	64.3125	72.2194	88.1721	23.365	34.1656	22.625	26.4523	19.45	75.623	20.62	54.5364	21.145	36.5859	19.91	71.7191	28.275	12.4751	18.74	76.2074	25.77	61.4493	21.54	72.5663
IoA-00	Female	EMB	25	17.52	18.15	16.27	57.4069	87.7935	82.0954	21.87	85.7344	22.54	28.1999	19.2	91.5469	21.455	31.1948	21.405	30.9345	19.945	69.9711	28.335	12.0679	19.195	56.3352	25.95	54.2548	22.135	49.1095
IoA-00	Female	EMB	25	19.86	21.23	19.02	12.0496	10.6484	13.2284	27.55	2.59685	27.335	1.19098	24.565	2.99025	25.865	1.53932	25.27	2.53802	25.925	1.38759	NA	NA	23.675	2.88251	32.4	0.568331	26.565	2.71591
IoA-00	Female	EMB	25	17.255	18.59	16.2	68.5751	64.9626	85.8625	24.435	17.7441	22.83	23.0918	18.97	102.113	19.93	87.2708	20.215	66.7511	20.025	66.3737	28.165	13.3974	19.005	64.1528	25.215	91.0691	21.495	75.069
IoA-00	Male	EMB	25	18.09	18.795	17.35	39.1798	56.4301	40.079	24.8	14.3915	20.28	124.034	20.94	29.4309	19.8	95.5646	20.12	71.0314	20.135	61.7528	27.17	26.267	19.47	46.9362	25.235	89.7246	22.095	50.3957
IoA-00	Male	EMB	25	18.26	18.975	17.65	35.0011	49.9635	32.8047	24.16	20.9342	20.85	84.9004	21.475	20.9864	19.38	127.221	20.075	73.0837	20.77	40.7227	27.09	27.6322	18.99	64.5866	25.53	72.7736	22.135	49.1095
IoA-00	Male	EMB	25	18.16	18.76	17.215	37.3906	57.8634	43.7756	25.415	9.6682	20.78	89.325	21.925	15.801	20.3	67.8205	20.73	47.8423	20.36	53.3003	27.96	15.384	19.8	37.8029	26.02	51.5643	22.31	43.7557
IoA-00	Male	EMB	25	17.79	18.48	17.18	47.9058	70.0242	44.8108	24.105	21.6635	20.67	95.5179	20.8	32.5926	20.025	83.566	20.19	67.9269	19.71	81.6422	26.855	33.5264	19.02	63.2857	25.34	83.2566	21.675	66.9085
IoA-00	Male	EMB	25	18.92	19.28	17.875	22.8454	40.4718	28.2495	23.205	37.6896	21.805	45.4955	22.54	10.722	20.4	63.5012	20.485	56.0763	21.09	33.1396	27.995	15.0143	19.94	34.5514	26.435	38.5289	22.615	36.0305
IoA-00	Male	EMB	25	18.37	19.105	17.515	32.4809	45.6406	35.9053	23.15	38.989	21.065	73.8941	22.63	10.1723	20.58	56.0897	20.88	43.525	20.9	37.562	27.58	19.8968	19.715	39.9869	25.645	67.1887	22.735	33.1232
IoA-02	Female	PEG300	0	17.78	18.18	16.56	55.9534	55.8671	53.3388	22.8	51.5305	23.16	22.6386	19.835	50.5125	21.825	22.2629	21.64	27.0761	20.82	46.6255	27.515	19.9141	19.435	50.4152	26.21	41.4787	21.91	62.9364
IoA-02	Female	PEG300	0	17.88	18.545	16.82	52.2706	44.4087	45.5325	23.285	38.293	23.83	14.6398	20.505	33.9784	22.005	19.7479	22.515	15.541	21.285	33.7508	27.3	23.0623	20.01	34.554	27.87	13.8542	22.765	37.2124
IoA-02	Female	PEG300	0	17.42	17.83	16.32	70.3948	69.4625	62.9095	23.82	27.8852	23.28	20.8932	19.445	65.1408	20.755	44.2353	20.49	56.1495	20.39	60.439	26.82	32.0348	19.055	64.6491	26.195	41.7806	21.665	72.6565
IoA-02	Female	PEG300	0	17.275	17.74	16.215	77.3462	73.2824	67.7577	22.075	78.5898	22.445	36.7628	19.15	78.4733	21.175	33.7382	21.18	36.2434	20.31	63.418	26.92	29.7972	19.29	55.4865	24.98	97.2581	22.61	41.0365
IoA-02	Female	PEG300	0	17.475	18.26	16.13	67.9371	53.1086	71.5483	22.21	72.5674	22.73	30.3815	17.665	203.151	20.915	40.0873	20.985	41.0322	20.94	42.1576	26.825	32.526	19.55	46.7304	25.54	65.8782	23.165	29.1265
IoA-02	Female	PEG300	0	17.395	18.055	16.41	71.9991	60.2328	59.3232	24.035	24.4871	23.55	17.4031	19.255	73.4021	21.18	33.6385	21.54	28.8463	20.22	67.1287	26.395	43.1219	19.15	60.8238	26.3	38.9398	21.695	71.354
IoA-02	Male	PEG300	0	18.12	18.64	17.11	44.7536	41.8502	36.6276	23.43	35.1153	21.085	91.9189	20.315	37.2068	21.535	26.7719	21.62	27.472	20.31	63.343	25.08	108.013	19.67	44.0235	26.64	31.274	21.89	63.5572
IoA-02	Male	PEG300	0	19.76	20.13	18.845	15.3777	16.5546	11.228	25.14	12.9792	22.025	48.7176	22.755	7.76233	21.85	21.8241	22.265	18.2373	22.04	20.7283	26.995	28.5934	21.505	12.9636	26.875	26.0829	23.755	20.3602
IoA-02	Male	PEG300	0	18.225	18.99	17.155	41.6926	33.6559	35.5279	22.05	80.0412	21.275	81.043	22.27	10.5945	20.185	64.0202	19.925	80.5232	20.425	58.7441	25.175	101.328	19.78	40.1996	26.035	46.7674	22.685	39.023
IoA-02	Male	PEG300	0	18.785	19.455	17.855	29.1117	25.1973	22.0836	23.425	35.2425	20.595	128.038	22.73	7.8889	20.34	57.8558	21.085	38.6358	20.57	53.5468	25.56	78.2773	20.395	26.872	26.16	42.807	23.64	21.8878
IoA-02	Male	PEG300	0	18.96	19.21	17.71	25.8618	29.3524	24.3652	22.82	50.4916	21.21	84.5362	22.725	7.91281	20.465	53.3337	20.455	57.4288	21.05	39.2792	25.91	60.4164	20.125	32.2767	26.315	38.4512	22.76	37.3756
IoA-02	Male	PEG300	0	18.625	19.02	17.44	32.155	33.0333	29.3485	22.96	46.4981	21.185	85.9171	22.31	10.3516	21.395	34.6327	20.51	55.4372	20.565	53.6788	24.88	124.668	19.97	35.5071	25.47	70.2982	22.8	36.3793
IoA-02	Female	DTM	0.05	17.185	17.705	16.005	82.2765	74.9167	77.939	21.82	91.4878	22.66	31.8021	19.215	75.2168	20.67	46.725	20.8	46.3044	19.725	92.2546	26.855	31.5047	18.795	76.8172	25.475	69.0743	22.005	59.0755
IoA-02	Female	DTM	0.05	17.125	17.7	15.735	85.4318	75.1193	93.7201	22.975	46.0135	22.53	34.6417	17.095	293.466	19.695	88.1734	20.005	76.456	20.965	41.4636	26.53	39.1716	19.23	57.7848	25.755	56.7338	21.755	68.7702
IoA-02	Female	DTM	0.05	17.14	17.97	16.35	84.4571	63.5204	61.5641	21.845	90.1311	23.01	25.0511	19.67	56.2006	20.82	42.4304	21.105	38.0783	20.415	59.3407	26.12	52.2045	19.24	57.2886	26.07	45.6025	22.36	47.5616
IoA-02	Female	DTM	0.05	17.365	17.85	16.51	72.9915	68.4138	55.4775	22.135	75.9277	22.91	26.8066	19.02	85.1866	20.855	41.6967	20.88	43.8623	19.975	78.6961	26.445	41.6207	18.98	68.8962	26.815	27.1355	21.215	95.6942
IoA-02	Female	DTM	0.05	17.43	17.85	16.215	69.931	68.6365	67.5307	21.465	112.997	22.945	26.1872	19.275	72.6452	21.37	29.7489	21.27	34.2329	20.44	58.1903	25.18	100.712	19.19	59.4932	26.67	30.1031	21.395	85.6229
IoA-02	Female	DTM	0.05	17.28	17.565	16.26	77.1713	81.6986	65.7256	21.57	106.16	23.075	23.9766	19.175	77.2667	20.865	41.1953	20.76	47.3076	20.075	73.6151	26.69	35.0141	18.625	85.7175	25.56	65.3692	21.57	76.9576
IoA-02	Male	DTM	0.05	18.285	18.63	17.09	40.4893	42.2216	37.2009	22.075	78.6454	20.715	118.045	20.535	32.2386	20.065	69.0945	20.145	69.8803	21.04	39.5564	23.675	290.654	19.22	58.1651	25.825	54.3855	22.385	47.0248
IoA-02	Male	DTM	0.05	18.125	18.605	17.055	44.5059	42.8109	38.0296	22.15	75.1689	21.03	95.3854	21.545	16.8914	19.995	72.2044	19.87	83.6817	20.38	60.4674	24.535	158.274	19.41	51.2695	25.935	50.6634	21.885	63.5862
IoA-02	Male	DTM	0.05	17.75	18.22	16.69	56.8443	54.3514	48.8191	21.65	101.213	20.86	107.025	21.47	17.7339	19.4	105.985	19.135	132.615	20.2	67.9155	24.89	123.363	18.54	90.7865	24.96	98.678	21.73	69.8096
IoA-02	Male	DTM	0.05	17.98	18.555	16.91	49.0203	44.1519	42.1312	23.325	37.3633	20.215	165.378	22.395	9.78933	20.27	60.5467	20.6	52.361	19.605	100.243	24.43	171.724	19.435	50.5259	24.56	130.412	22.35	47.9792
IoA-02	Male	DTM	0.05	17.725	18.32	16.785	57.8267	51.0721	45.7554	23.19	40.4859	20.695	119.896	19.54	61.0374	20.77	43.9085	20.55	54.0875	20.19	68.3507	24.065	219.986	19.655	43.6117	25.63	62.0944	21.275	92.1401
IoA-02	Male	DTM	0.05	17.865	18.195	16.93	52.9273	55.2712	42.0754	24.375	20.0109	21.485	70.7612	20.7	29.0595	19.985	72.6777	20.07	73.3084	20.135	70.8797	23.905	247.064	19.28	55.7941	26.7	29.5776	21.625	74.4983
IoA-02	Female	EMB	25	17.425	17.935	16.255	70.1562	65.0011	66.3367	23.09	42.9884	23.405	19.2258	19.755	53.1719	20.975	38.4314	20.815	45.6969	20.835	45.1727	27.06	27.0955	19.135	61.349	26.175	42.3659	21.85	65.5266
IoA-02	Female	EMB	25	17.5	18.005	16.465	66.8141	62.1581	57.1901	21.765	95.0775	22.31	40.1971	19.43	65.5208	20.36	57.1143	20.56	53.7758	20.55	54.259	27.06	27.026	19.01	66.5885	25.77	56.8565	21.86	64.5713
IoA-02	Female	EMB	25	17.19	17.55	16.16	81.912	82.4612	70.3324	21.13	137.93	22.385	38.3195	19.055	83.3045	20.96	38.7983	20.835	45.1372	20.265	65.1979	26.615	37.9672	18.65	84.3645	25.005	95.5842	21.855	64.6917
IoA-02	Female	EMB	25	17.305	17.48	16.13	75.8579	86.1278	71.7505	23.37	36.3844	23.315	20.3914	19.2	75.9357	21.07	36.105	21.42	31.1278	20.19	68.4915	26.19	49.6757	19.14	61.161	26.185	42.0661	21.14	100.03
IoA-02	Female	EMB	25	17.23	17.59	16.17	79.7223	80.4666	69.9853	22.25	70.8169	23.05	24.3974	18.905	91.7286	20.1	67.5083	20.595	52.5297	19.995	77.6003	26.51	39.7782	18.965	68.6606	25.99	49.087	21.295	91.0616
IoA-02	Female	EMB	25	17.315	17.49	16.01	75.3884	85.7576	77.6637	22.81	50.7525	22.175	44.2076	18.52	117.684	21.24	32.5171	21.135	37.308	20.305	63.4634	26.465	40.9699	18.735	81.244	24.82	108.73	22.28	50.0109
IoA-02	Male	EMB	25	18.275	18.455	17.06	40.3636	46.9669	37.9076	22.97	46.1806	20.955	100.435	21.295	19.8226	19.89	77.4546	20.505	55.8174	20.44	58.1709	24.445	169.853	19.745	41.3824	26	47.8364	22.33	48.4415
IoA-02	Male	EMB	25	18.35	18.53	17.255	38.4375	44.8293	33.2279	22.335	67.3236	20.74	116.397	20.44	34.333	20.62	48.2724	20.45	57.589	20.145	70.3625	24.075	218.238	19.455	49.7709	25.69	59.6725	21.81	66.4942
IoA-02	Male	EMB	25	18.035	18.47	17.115	47.1831	46.5159	36.6811	22.115	76.7958	20.73	116.804	20.8	27.1982	19.515	98.4133	19.325	117.557	20.205	67.7	24.635	147.727	18.705	81.3665	25.41	72.2863	22.04	57.8066
IoA-02	Male	EMB	25	18.165	18.62	17.145	43.495	42.3801	35.8533	22.895	48.3078	21.17	87.1674	21.485	17.5288	20.655	47.1706	20.415	58.8951	26.7	1.02613	24.55	156.889	19.675	43.0822	25.715	58.3685	22.045	57.6236
IoA-02	Male	EMB	25	18.025	18.17	16.955	47.5955	56.0638	40.8671	22.345	67.0095	21.235	83.0572	21.19	21.2906	19.475	101.25	19.51	104.711	20.31	63.26	24.895	122.933	18.47	95.1814	25.615	62.5372	21.56	77.4264
IoA-02	Male	EMB	25	17.96	18.37	16.99	49.5731	49.4988	39.8315	22.4	64.7877	20.74	116.111	20.035	44.4257	20.315	58.9935	20.09	72.3668	20.05	74.8083	25.21	98.697	19.3	55.0905	26.135	43.8356	21.17	98.4097
IoA-02	Female	DTM	2	17.45	17.825	16.24	59.4571	67.2704	61.6351	21.795	93.7993	22.495	25.6351	19.515	59.5194	21.605	22.7969	21.295	29.7356	20.605	47.8848	26.995	22.7615	19.085	59.7141	25.955	50.1043	21.855	52.465
IoA-02	Female	DTM	2	17.73	17.985	16.135	49.2177	60.9043	66.1264	22.69	53.9648	22.65	23.1585	17.465	210.275	20.85	37.572	20.525	49.0567	21.14	34.2195	27.12	20.6708	19.54	44.4974	26	48.5848	21.82	53.7056
IoA-02	Female	DTM	2	17.31	17.755	16.13	65.3744	70.1475	66.4407	22.025	81.4581	22.865	20.1113	19.29	68.2743	20.645	43.0831	20.825	40.4199	20.31	57.5774	26.185	39.5075	19.055	60.9105	26.045	47.1903	21.975	48.6457
IoA-02	Female	DTM	2	17.1	17.79	15.93	75.3495	68.6334	75.8799	23.515	32.4135	22.455	26.3789	17.655	186.807	20.595	44.4622	20.51	49.5731	20.325	57.0361	26.27	37.2913	19.355	50.1211	25.105	86.5462	21.875	51.905
IoA-02	Female	DTM	2	17.38	18.575	16.115	62.3562	43.405	67.0107	22.285	69.2603	22.885	19.8722	18.705	97.8687	21.16	30.6265	20.545	48.5334	20.25	59.8768	27.64	14.5041	19.035	61.9525	25.07	88.4665	21.355	71.6253
IoA-02	Female	DTM	2	17.28	18.155	16.25	66.6879	54.8722	61.1771	22.17	74.6746	22.625	23.5405	19.78	50.4942	20.81	38.6202	21.21	31.4178	20.65	46.546	26.58	30.0706	19.17	56.5666	25.725	58.6509	21.935	49.8888
IoA-02	Male	DTM	2	18.315	18.59	17.22	33.1551	41.9289	31.8429	21.885	88.6794	21.09	64.523	23.02	6.86921	19.07	122.024	19.22	114.639	20.615	47.5984	25.205	77.7061	18.76	74.6948	26.015	48.0922	21.96	49.1125
IoA-02	Male	DTM	2	18.265	18.685	17.24	34.3155	39.5077	31.4113	23.285	37.3584	21.185	60.5676	20.935	24.8584	22.015	17.3781	22.185	16.6884	21.55	26.4971	24.775	104.613	19.41	48.4122	25.68	59.8154	21.3	74.1186
IoA-02	Male	DTM	2	18.475	19.295	17.33	29.8331	27.1574	29.5806	23.425	34.4025	21.35	54.3877	21.805	14.5794	21.025	33.4539	20.55	48.2632	20.155	63.4533	25.62	58.4818	19.82	37.2691	26.1	45.769	22.28	40.211
IoA-02	Male	DTM	2	18.035	18.255	17.1	40.092	51.5107	34.5223	22.13	76.3903	20.44	98.7157	21.035	23.3246	20.39	50.9488	19.59	90.1332	20.24	60.1684	25.31	72.3157	18.75	74.3593	25.225	80.4504	21.595	61.6584
IoA-02	Male	DTM	2	18.215	18.605	17.42	35.4744	41.5157	27.8256	22.435	63.1591	21.055	66.0873	21.455	18.01	20.535	46.2649	20.45	51.6387	20.85	41.0311	24.665	112.869	19.17	56.5131	25.57	64.0854	21.93	50.1897
IoA-02	Male	DTM	2	18.47	19.025	17.51	29.8834	32.028	26.1991	22.93	46.5549	21.44	51.3489	21.955	13.2511	20.735	40.5924	20.885	38.8236	20.795	42.5438	25.185	79.1199	20.09	31.1141	27.16	22.9874	21.565	62.9311
IoA-02	Female	EMB	150	17.36	17.58	16.53	63.204	78.3343	50.6615	21.495	112.797	23.335	14.8243	19.21	71.7498	20.145	59.8984	20.79	41.3583	20.055	67.6178	26.11	41.7226	19.145	57.4397	26.665	32.3638	20.9	95.1472
IoA-02	Female	EMB	150	17.445	18.15	16.54	59.6598	54.9483	50.3775	22.62	56.4283	22.975	18.7329	19.65	54.7069	21.855	19.3162	21.165	32.3511	20.96	38.3831	26.795	26.5331	19.13	58.0241	25.725	58.3534	22.715	30.6849
IoA-02	Female	EMB	150	17.39	17.9	16.18	61.9196	64.4296	64.3329	21.155	139.166	22.305	29.0379	19.265	69.331	21.39	26.3577	20.45	51.5068	20.83	41.5468	27.07	21.4087	19.085	59.7116	25.695	59.3087	21.54	64.2114
IoA-02	Female	EMB	150	17.51	18.215	16.435	57.1002	52.8065	54.0766	21.53	110.434	23.085	17.4235	19.3	67.8514	20.32	53.3536	20.635	45.7216	20.33	56.9904	26.72	27.296	19.06	60.6887	25.985	49.038	21.485	66.0444
IoA-02	Female	EMB	150	17.375	17.97	16.485	62.6045	61.4998	52.3268	21.825	92.0396	22.865	20.243	19.205	71.9782	21.185	30.1051	20.925	37.985	20.285	58.5179	26.595	30.6662	19.155	57.1284	26.425	36.9403	21.175	80.177
IoA-02	Female	EMB	150	17.22	17.575	16.125	69.4594	78.4692	66.6787	22.015	82.6123	22.45	26.4393	19.41	63.4121	20.24	56.3129	20.095	64.9269	20.4	54.4217	25.915	47.7033	18.975	64.1842	25.35	74.1507	21.505	65.2431
IoA-02	Male	EMB	150	18.19	18.445	17.225	36.0806	45.8169	31.7943	21.73	97.5684	21.185	60.6354	21.195	21.1285	19.51	91.1847	19.865	75.532	21.025	36.8574	24.13	163.526	19.23	54.356	25.965	49.6995	22.14	43.9024
IoA-02	Male	EMB	150	17.78	18.295	16.93	47.6185	50.2448	38.7569	21.94	85.779	20.755	80.2714	21.355	19.1486	19.945	68.4002	19.62	88.3915	20.305	57.7882	24.645	114.934	19.025	62.0969	25.395	71.8447	21.955	49.2797
IoA-02	Male	EMB	150	17.87	18.62	16.98	45.183	41.129	37.4408	22.665	54.8095	20.3	108.2	21.74	15.113	19.58	87.0349	19.48	96.8513	19.995	70.2532	24.375	137.991	18.985	63.7531	25.245	79.0343	22.245	41.1142
IoA-02	Male	EMB	150	18.055	18.71	16.785	40.9301	39.7474	42.689	23.11	41.6328	20.775	79.4502	20.79	27.163	21.205	29.7978	20.345	55.1547	20.55	49.5872	25.53	62.1775	19.39	49.1422	25.495	67.2592	21.555	63.2143
IoA-02	Male	EMB	150	18.11	18.525	17.265	38.0972	43.5942	30.9075	22.135	76.0089	20.79	78.78	21.675	15.7853	20.11	61.2907	20.635	45.679	21.045	36.3034	25.07	85.3474	19.285	52.4536	25.795	55.9091	21.295	74.3578
IoA-02	Male	EMB	150	17.78	18.285	16.925	47.6673	50.5559	38.8367	21.335	124.549	20.35	105.08	21.49	17.6277	19.78	76.3003	19.3	108.86	20.28	58.668	24.885	97.0064	18.705	76.4206	25.655	60.9649	22.195	42.447
